# Supplementary material for: High-dimensional multivariate geostatistics: A Bayesian matrix-normal approach
Source: Environmetrics. Author manuscript; Available in PMC 2026 Jul 2. (PMC13322291; doi:10.1002/env.2675)
Supplement: env2675-sup-0001-Supinfo [file NIHMS2184152-supplement-env2675-sup-0001-Supinfo.zip]

Archive with 78 entries (65 files):
- Conj_Multi_NNGP/
- __MACOSX/._Conj_Multi_NNGP
- Conj_Multi_NNGP/julia-R-nn-ccall2/
- __MACOSX/Conj_Multi_NNGP/._julia-R-nn-ccall2
- Conj_Multi_NNGP/README.md
- __MACOSX/Conj_Multi_NNGP/._README.md
- Conj_Multi_NNGP/util2.j
- __MACOSX/Conj_Multi_NNGP/._util2.j
- Conj_Multi_NNGP/sim/
- __MACOSX/Conj_Multi_NNGP/._sim
- Conj_Multi_NNGP/RDA/
- __MACOSX/Conj_Multi_NNGP/._RDA
- Conj_Multi_NNGP/julia-R-nn-ccall2/nn.j
- __MACOSX/Conj_Multi_NNGP/julia-R-nn-ccall2/._nn.j
- Conj_Multi_NNGP/julia-R-nn-ccall2/utils.R
- __MACOSX/Conj_Multi_NNGP/julia-R-nn-ccall2/._utils.R
- Conj_Multi_NNGP/julia-R-nn-ccall2/makefile
- __MACOSX/Conj_Multi_NNGP/julia-R-nn-ccall2/._makefile
- Conj_Multi_NNGP/julia-R-nn-ccall2/README.md
- __MACOSX/Conj_Multi_NNGP/julia-R-nn-ccall2/._README.md
- Conj_Multi_NNGP/julia-R-nn-ccall2/nn.R
- __MACOSX/Conj_Multi_NNGP/julia-R-nn-ccall2/._nn.R
- Conj_Multi_NNGP/julia-R-nn-ccall2/nn.h
- __MACOSX/Conj_Multi_NNGP/julia-R-nn-ccall2/._nn.h
- Conj_Multi_NNGP/julia-R-nn-ccall2/coords.csv
- __MACOSX/Conj_Multi_NNGP/julia-R-nn-ccall2/._coords.csv
- Conj_Multi_NNGP/julia-R-nn-ccall2/nn.cpp
- __MACOSX/Conj_Multi_NNGP/julia-R-nn-ccall2/._nn.cpp
- Conj_Multi_NNGP/sim/README.md
- __MACOSX/Conj_Multi_NNGP/sim/._README.md
- Conj_Multi_NNGP/sim/sim1/
- __MACOSX/Conj_Multi_NNGP/sim/._sim1
- Conj_Multi_NNGP/RDA/projects/
- __MACOSX/Conj_Multi_NNGP/RDA/._projects
- Conj_Multi_NNGP/RDA/README.md
- __MACOSX/Conj_Multi_NNGP/RDA/._README.md
- Conj_Multi_NNGP/RDA/data/
- __MACOSX/Conj_Multi_NNGP/RDA/._data
- Conj_Multi_NNGP/sim/sim1/projects/
- __MACOSX/Conj_Multi_NNGP/sim/sim1/._projects
- Conj_Multi_NNGP/sim/sim1/data/
- __MACOSX/Conj_Multi_NNGP/sim/sim1/._data
- Conj_Multi_NNGP/RDA/projects/Conj/
- __MACOSX/Conj_Multi_NNGP/RDA/projects/._Conj
- Conj_Multi_NNGP/RDA/data/EDA/
- __MACOSX/Conj_Multi_NNGP/RDA/data/._EDA
- Conj_Multi_NNGP/RDA/data/rawdata/
- __MACOSX/Conj_Multi_NNGP/RDA/data/._rawdata
- Conj_Multi_NNGP/sim/sim1/projects/Multi_conj_resp.ipynb
- __MACOSX/Conj_Multi_NNGP/sim/sim1/projects/._Multi_conj_resp.ipynb
- Conj_Multi_NNGP/sim/sim1/projects/sim1_summary.ipynb
- __MACOSX/Conj_Multi_NNGP/sim/sim1/projects/._sim1_summary.ipynb
- Conj_Multi_NNGP/sim/sim1/projects/Multi_conj_latent.ipynb
- __MACOSX/Conj_Multi_NNGP/sim/sim1/projects/._Multi_conj_latent.ipynb
- Conj_Multi_NNGP/sim/sim1/data/sim1_data.ipynb
- __MACOSX/Conj_Multi_NNGP/sim/sim1/data/._sim1_data.ipynb
- Conj_Multi_NNGP/sim/sim1/data/.ipynb_checkpoints/
- __MACOSX/Conj_Multi_NNGP/sim/sim1/data/._.ipynb_checkpoints
- Conj_Multi_NNGP/RDA/projects/Conj/Multi_conj_latent_real-summary.ipynb
- __MACOSX/Conj_Multi_NNGP/RDA/projects/Conj/._Multi_conj_latent_real-summary.ipynb
- Conj_Multi_NNGP/RDA/projects/Conj/Bayesian_linear_real.ipynb
- __MACOSX/Conj_Multi_NNGP/RDA/projects/Conj/._Bayesian_linear_real.ipynb
- Conj_Multi_NNGP/RDA/projects/Conj/Multi_conj_resp_real-summary.ipynb
- __MACOSX/Conj_Multi_NNGP/RDA/projects/Conj/._Multi_conj_resp_real-summary.ipynb
- Conj_Multi_NNGP/RDA/projects/Conj/data_conj.ipynb
- __MACOSX/Conj_Multi_NNGP/RDA/projects/Conj/._data_conj.ipynb
- Conj_Multi_NNGP/RDA/projects/Conj/Multi_conj_resp_real-parallel.ipynb
- __MACOSX/Conj_Multi_NNGP/RDA/projects/Conj/._Multi_conj_resp_real-parallel.ipynb
- Conj_Multi_NNGP/RDA/projects/Conj/Multi_conj_latent_real-parallel.ipynb
- __MACOSX/Conj_Multi_NNGP/RDA/projects/Conj/._Multi_conj_latent_real-parallel.ipynb
- Conj_Multi_NNGP/RDA/data/EDA/EDA.R
- __MACOSX/Conj_Multi_NNGP/RDA/data/EDA/._EDA.R
- Conj_Multi_NNGP/RDA/data/rawdata/readdata.R
- __MACOSX/Conj_Multi_NNGP/RDA/data/rawdata/._readdata.R
- Conj_Multi_NNGP/RDA/data/rawdata/hold_index_expanded.RData
- __MACOSX/Conj_Multi_NNGP/RDA/data/rawdata/._hold_index_expanded.RData
- Conj_Multi_NNGP/sim/sim1/data/.ipynb_checkpoints/sim1_data-checkpoint.ipynb
- __MACOSX/Conj_Multi_NNGP/sim/sim1/data/.ipynb_checkpoints/._sim1_data-checkpoint.ipynb
