# Supplementary material for: High-dimensional multivariate geostatistics: A Bayesian matrix-normal approach
Source: Environmetrics. Author manuscript; Available in PMC 2026 Jul 2. (PMC13322291; doi:10.1002/env.2675)
Supplement: env2675-sup-0001-Supinfo [file NIHMS2184152-supplement-env2675-sup-0001-Supinfo.zip › Conj_Multi_NNGP/README.md]

# Multi_NNGP

This repository contains the code files of the analyses in "High-dimensional multivariate Geostatistics: A Bayesian Matrix-Normal Approach"

Roadmap
---------
|Folder Name |     Intro            |
|:------ |:----------- |
|julia-R-nn-ccall2| Library for Building Nearest Neighbors|
|sim| Simulation Studies |
|RDA| Real Data Analysis |


Authors
---------
| Name   | Email       |              |
|:------ |:----------- | :----------- |
| Lu Zhang | lu.zhang@ucla.edu        | PhD, Department of Biostatistics UCLA  |


Licensing
---------
* Code &copy; 2020, Lu Zhang, licensed under [BSD (3-clause)](https://opensource.org/licenses/BSD-3-Clause).

Notes
---------
* You are welcome to contact me for bug reporting.
