# Supplementary material for: High-dimensional multivariate geostatistics: A Bayesian matrix-normal approach
Source: Environmetrics. Author manuscript; Available in PMC 2026 Jul 2. (PMC13322291; doi:10.1002/env.2675)
Supplement: env2675-sup-0001-Supinfo [file NIHMS2184152-supplement-env2675-sup-0001-Supinfo.zip › Conj_Multi_NNGP/julia-R-nn-ccall2/utils.R]

get.n.indx <- function(i, m){
    i <- i-1
    if(i == 0){
        return(NA)
    }else if(i < m){
        n.indx.i <- i/2*(i-1)
        m.i <- i
        return((n.indx.i+1):((n.indx.i+1)+i-1))
    }else{
        n.indx.i <- m/2*(m-1)+(i-m)*m
        m.i <- m
        return((n.indx.i+1):((n.indx.i+1)+m-1))
    }
}

mk.n.indx.list <- function(n.indx, n, m){
    n.indx.list <- vector("list", n)
    n.indx.list[1] <- NA
    for(i in 2:n){
        n.indx.list[[i]] <- n.indx[get.n.indx(i, m)]+1
    }
    n.indx.list
}
