# Supplementary material for: High-dimensional multivariate geostatistics: A Bayesian matrix-normal approach
Source: Environmetrics. Author manuscript; Available in PMC 2026 Jul 2. (PMC13322291; doi:10.1002/env.2675)
Supplement: env2675-sup-0001-Supinfo [file NIHMS2184152-supplement-env2675-sup-0001-Supinfo.zip › Conj_Multi_NNGP/julia-R-nn-ccall2/makefile]

all:
	g++ -c -fpic nn.cpp -o nn.o
	g++ -shared -o nn.so nn.o
	mkdir -p ../sim/pics
	mkdir -p ../sim/sim1/results
	mkdir -p ../RDA/pics
	mkdir -p ../RDA/data/conj_data
	mkdir -p ../RDA/results/conj

clean:
	rm *.o *.so
