# Supplementary material for: High-dimensional multivariate geostatistics: A Bayesian matrix-normal approach
Source: Environmetrics. Author manuscript; Available in PMC 2026 Jul 2. (PMC13322291; doi:10.1002/env.2675)
Supplement: env2675-sup-0001-Supinfo [file NIHMS2184152-supplement-env2675-sup-0001-Supinfo.zip › Conj_Multi_NNGP/julia-R-nn-ccall2/coords.csv]

V1	V2
0.2655086631421	0.654723928077146
0.37212389963679	0.353197271935642
0.572853363351896	0.270260145887733
0.908207789994776	0.99268406117335
0.201681931037456	0.633493264438584
0.898389684967697	0.213208135217428
0.944675268605351	0.129372348077595
0.660797792486846	0.478118034312502
0.62911404389888	0.924074469832703
0.0617862704675645	0.59876096714288
0.205974574899301	0.976170694921166
0.176556752528995	0.731792511884123
0.687022846657783	0.356726912083104
0.384103718213737	0.431473690550774
0.769841419998556	0.148211560677737
0.497699242085218	0.0130775754805654
0.717618508264422	0.715566066093743
0.991906094830483	0.103184235747904
0.380035179434344	0.446284348610789
0.777445221319795	0.640101045137271
0.934705231105909	0.991838620044291
0.212142521282658	0.495593577856198
0.651673766085878	0.484349524369463
0.125555095961317	0.173442334868014
0.267220668727532	0.754820944508538
0.386114092543721	0.453895489219576
0.0133903331588954	0.511169783771038
0.382387957070023	0.207545113284141
0.86969084572047	0.228658142732456
0.34034899668768	0.595711996313184
0.482080115471035	0.57487219828181
0.599565825425088	0.0770643802825361
0.493541307048872	0.0355405795853585
0.186217601411045	0.642795492196456
0.827373318606988	0.928615199634805
0.668466738192365	0.598092422354966
0.79423986072652	0.560900748008862
0.107943625887856	0.526027723914012
0.723710946040228	0.985095223877579
0.411274429643527	0.507641822332516
0.820946294115856	0.682788078673184
0.647060193819925	0.601541217649356
0.78293276228942	0.238868677755818
0.553036311641335	0.258165926672518
0.529719580197707	0.729309623362496
0.789356231689453	0.452570831403136
0.023331202333793	0.175126768415794
0.477230065036565	0.746698269620538
0.7323137386702	0.104987640399486
0.692731556482613	0.864544949028641
0.477619622135535	0.614644971676171
0.8612094768323	0.557159538846463
0.438097107224166	0.328777319053188
0.244797277031466	0.453131445450708
0.0706790471449494	0.500440972624347
0.0994661601725966	0.180866361130029
0.31627170718275	0.529630602803081
0.518634263193235	0.0752757457084954
0.662005076417699	0.277755932649598
0.406830187188461	0.212699519237503
0.912875924259424	0.284790480975062
0.293603372760117	0.895094102947041
0.459065726259723	0.4462353233248
0.332394674187526	0.779984889784828
0.65087046707049	0.880619034869596
0.258016780717298	0.413124209502712
0.478545248275623	0.0638084805104882
0.766310670645908	0.335487491684034
0.0842469143681228	0.723725946620107
0.875321330036968	0.337615333497524
0.339072937844321	0.630414122482762
0.839440350187942	0.840614554006606
0.34668348915875	0.856131664710119
0.333774930797517	0.39135928102769
0.476351245073602	0.380493885604665
0.892198335845023	0.895445425994694
0.864339470630512	0.644315762910992
0.389989543473348	0.741078648716211
0.777320698834956	0.605303446529433
0.960617997217923	0.903081611497328
0.434659484773874	0.293730155099183
0.712514678714797	0.19126010988839
0.399994368897751	0.886450943304226
0.325352151878178	0.503339485730976
0.757087148027495	0.877057543024421
0.202692255144939	0.189193622441962
0.711121222469956	0.758103052387014
0.121691921027377	0.724498892668635
0.245488513959572	0.943724818294868
0.14330437942408	0.547646587016061
0.239629415096715	0.711743867723271
0.0589343772735447	0.388905099825934
0.642288258532062	0.100873126182705
0.876269212691113	0.927302088588476
0.778914677444845	0.283232500310987
0.79730882588774	0.59057315881364
0.455274453619495	0.110360604943708
0.410084082046524	0.840507032116875
0.810870242770761	0.317963684443384
0.604933290276676	0.782851336989552
