# Supplementary material for: High-dimensional multivariate geostatistics: A Bayesian matrix-normal approach
Source: Environmetrics. Author manuscript; Available in PMC 2026 Jul 2. (PMC13322291; doi:10.1002/env.2675)
Supplement: env2675-sup-0001-Supinfo [file NIHMS2184152-supplement-env2675-sup-0001-Supinfo.zip › Conj_Multi_NNGP/sim/README.md]

Roadmap
---------
|Folder Name |     Intro            |
|:------ |:----------- |
|sim1| simulation example |

Instructions
---------
* One need to compile the library in folder "../julia-R-nn-ccall2" before runing codes in this folder
* In each folder, first generate data in folder "data" then run projects in folder "projects"
