# Supplementary material for: High-dimensional multivariate geostatistics: A Bayesian matrix-normal approach
Source: Environmetrics. Author manuscript; Available in PMC 2026 Jul 2. (PMC13322291; doi:10.1002/env.2675)
Supplement: env2675-sup-0001-Supinfo [file NIHMS2184152-supplement-env2675-sup-0001-Supinfo.zip › Conj_Multi_NNGP/RDA/README.md]

Structure
---------
|Folder Name |Subfolder Name | File Name|     Intro            |
|:----- |:----- |:----- |:-------------- |
|**data**|***rawdata***| readdata.R | download rawdata|
|    |***EDA***| EDA.R | exploratory data analysis|                               |
|**projects**|***Conj***| data_conj.ipynb | Precalculation for conjugate models|
|        |      | Bayesian_linear_real.ipynb | Bayesian linear model |
|        |      | Multi_conj_latent_real_parallel.ipynb | Multivariate conjugate latent model |
|        |      | Multi_conj_latent_real_summary.ipynb | Summary for multivariate conjugate latent model |
|        |      | Multi_conj_resp_real_parallel.ipynb | Multivariate conjugate response model |
|        |      | Multi_conj_resp_real_summary.ipynb | Summary for multivariate conjugate response model |


Notes
---------
* One need to compile the library in folder "../julia-R-nn-ccall2" before runing codes in this folder
