# Supplementary material for: High-dimensional multivariate geostatistics: A Bayesian matrix-normal approach
Source: Environmetrics. Author manuscript; Available in PMC 2026 Jul 2. (PMC13322291; doi:10.1002/env.2675)
Supplement: env2675-sup-0001-Supinfo [file NIHMS2184152-supplement-env2675-sup-0001-Supinfo.zip › Conj_Multi_NNGP/sim/sim1/projects/Multi_conj_latent.ipynb]

# %% [code]
# necessary packages #

#using Pkg
#Pkg.add("Distances")
using Distributions
using Random
using Distances
using LinearAlgebra
using SparseArrays
using IterativeSolvers
using ProgressMeter
using JLD2

# %% [code]
include("../../../util2.j")

# %% [code]
# packages for diagnostic test #

using StatsPlots
using MCMCChains
using PrettyTables

# %% [code]
@load "../data/sim1data.jld";

# %% [code]
# priors #
μβ = fill(0.0, p, q); inv_Vr = [[0.0 0.0]; [0.0 0.0]]; # set Vr^{-1} be zero for the simulation...
νΣ = q + 1; ΨΣ = [[1.0 0.0]; [0.0 1.0]];
inv_Lr = [[0.0 0.0]; [0.0 0.0]]; Lμβ = inv_Lr * μβ;

# %% [code]
# cross-validation Preparison
# (a) Randomly split S into K folder 
Random.seed!(321); #1 11 1234
kf = 5;
parts = kfoldperm(n,kf);

# (b) Build NN index for training data in ith folder
using RCall
CVNN_train = Array{Any,1}(undef, kf);
CVNN_test = Array{Any,1}(undef, kf);
CVnnIndx_col = Array{Any,1}(undef, kf);
CVnnIndx_row = Array{Any,1}(undef, kf);
CVMnnIndxLU = Array{Any,1}(undef, kf); 
CVMnnIndx = Array{Any,1}(undef, kf);
@rput coords_ord
@rput S
@rput m
@rput parts

for i in 1:kf
    
    # Build NN index for training data in ith folder
    CVNN_train[i] = BuildNN(coords_ord[S[filter(x->!(x in parts[i]), eachindex(S))], :], m);
    CVnnIndx_col[i] = vcat(CVNN_train[i].nnIndx, 1:(n - length(parts[i])));
    CVnnIndx_row[i] = zeros(Int64, 0);
    for j in 2:m
        CVnnIndx_row[i] = vcat(CVnnIndx_row[i], fill(j, j - 1));
    end
    CVnnIndx_row[i] = vcat(CVnnIndx_row[i], 
        repeat((m + 1):(n - length(parts[i])), inner = m), 1:(n - length(parts[i])));
        
    # Build nearest neighbor index for holdout locations
    @rput i
    R"""
    library("RANN")
    nn_mod_ho <- nn2(coords_ord[S[-parts[[i]]], ], coords_ord[S[parts[[i]]], ], k = m)
    """
    @rget nn_mod_ho
    CVNN_test[i] = nn_mod_ho;
    CVMnnIndxLU[i] = collect(1:m:(length(parts[i]) * m + 1));
    CVMnnIndx[i] = vec(nn_mod_ho[:nn_idx]');  
end   

# %% [code]
# (a) grid of candidate value
ϕ_grid = vcat(LinRange(3 / sqrt(2), 3 * 12.5 / sqrt(2), 25))
#LinRange(3 / sqrt(2), 3 * 50 / sqrt(2), 20) #LinRange(3 / sqrt(2), 3 * 100 / sqrt(2), 20);
α_grid = vcat(LinRange(0.8, 0.99, 25)) #LinRange(0.75, 1, 10); #LinRange(0.5, 1, 10);

# %% [code]
# For loop
CVRMSPE2 = fill(0.0, length(ϕ_grid), length(α_grid), kf);
CVPrecond_D = Array{Any,1}(undef, kf);
prog = Progress(kf, 1, "Computing initial pass...", 50)
#@time Threads.@threads                    # can run parallel computing
for i in 1:kf
    CVnIndx = length(CVNN_train[i].nnIndx);
    nk = length(parts[i]);
    CVA = Array{Float64}(undef, CVnIndx); CVD = Array{Float64}(undef, n - nk);
    Index_train = [filter(x->!(x in parts[i]), eachindex(S))][1];
    CVVK = []; CVXstar = []; CVYstar = []; CVμstar = [];
    
    CVAtilde = Array{Float64}(undef, nk * m); CVDtilde = Array{Float64}(undef, nk);
    CVAtildeM = [];
    
    for j in 1:length(ϕ_grid) 
        for k in 1:length(α_grid)
            
            # obtain posterior estimators of beta
            getAD(coords_ord[S[Index_train], :], 
                CVNN_train[i].nnIndx, CVNN_train[i].nnDist, CVNN_train[i].nnIndxLU, 
                ϕ_grid[j], 0.5, CVA, CVD);
            CVVK = Diagonal(1 ./ sqrt.(CVD)) * (sparse(CVnnIndx_row[i], 
                    CVnnIndx_col[i], vcat(-CVA, ones(n - nk))));
            CVa = sqrt(α_grid[k] / (1 - α_grid[k]));
            CVXstar = sparse(vcat(repeat(1:(n - nk), 3), repeat((n - nk + 1):(n - nk + p), p)), 
                vcat(repeat(1:p, inner = n - nk), (1 + p):(n - nk + p), repeat(1:p, inner = p)), 
                vcat(vec(CVa * X_ord[S[Index_train], :]), CVa * ones(n - nk), 
                    vec(inv_Lr)), (2 * (n - nk) + p), (p + n - nk));
            CVXstar[(n - nk + p + 1): (2 * (n - nk) + p), (p + 1):(n - nk + p)] = CVVK;
            CVYstar = vcat(CVa * Y_ord[S[Index_train], :], Lμβ, fill(0.0, (n - nk, q)));
            CVμstar = fill(0.0, n - nk + p, q)
            for l in 1:q
                CVμstar[:, l] = lsmr(CVXstar, CVYstar[:, l]);
            end

            # obtain posterior predictions over holded folder
            getAD(coords_ord[S[Index_train], :], CVMnnIndx[i], 
                vec(CVNN_test[i][:nn_dists]'), CVMnnIndxLU[i],  ϕ_grid[j], 0.5, CVAtilde, CVDtilde)
            CVAtildeM = sparse(repeat(1:nk, inner = m), CVMnnIndx[i], CVAtilde, nk, n - nk);
            Y_hold_mean = X_ord[S[parts[i]], :] * CVμstar[1:p, 1:q] + 
                CVAtildeM * CVμstar[(p + 1):(p + n - nk), 1:q];
            
            # Calculate RMSPE
            CVRMSPE2[j, k, i] = CVRMSPE2[j, k, i] + sqrt(mean((Y_ord[S[parts[i]], :] - Y_hold_mean).^2));
        end
    end
    next!(prog) # monitor the progress
end
CVRMSPE = [sum(CVRMSPE2[j, k, :]) for j in 1:length(ϕ_grid), k in 1:length(α_grid)];

# %% [code]
# cross-validation for choosing delta and phi ...
pick_ind = argmin(CVRMSPE);
ϕ_pick = ϕ_grid[pick_ind[1]]; α_pick = α_grid[pick_ind[2]]; # alpha ranges from 0 to 1. alpha = sigma2 / (sigma2 + tau2)
[ϕ_pick, α_pick]

# %% [code]
#ϕ_pick = ϕ1; α_pick = α;

# %% [code]
# Build μ* V* Ψ* v*

# (a) Lr-1 and Lr-1μβ

# (b) Construct Xstar Ystar
nIndx = length(NN.nnIndx);
A = Array{Float64}(undef, nIndx); D = Array{Float64}(undef, n);
getAD(coords_ord[S, :], NN.nnIndx, NN.nnDist, NN.nnIndxLU, ϕ_pick, 0.5, A, D);
VK = Diagonal(1 ./ sqrt.(D)) * (sparse(nnIndx_row, nnIndx_col, vcat(-A, ones(n))));
a = sqrt(α_pick / (1 - α_pick));
Xstar = sparse(vcat(repeat(1:n, p + 1), repeat((n + 1):(n + p), p)), 
        vcat(repeat(1:p, inner = n), (1 + p):(n + p), repeat(1:p, inner = p)), 
        vcat(vec(a * X_ord[S, :]), a * ones(n), vec(inv_Lr)), (2 * n + p), (p + n));
Xstar[(n + p + 1): (2 * n + p), (p + 1):(n + p)] = VK;
Ystar = vcat(a * Y_ord[S, :], Lμβ, fill(0.0, (n, q)));
Precond_D = Array{Float64}(undef, n + p);
# (c) obtain μstar ψstar and νstar
μstar = fill(0.0, n + p, q)
for i in 1:q
    μstar[:, i] = lsmr(Xstar, Ystar[:, i]);
end
u = Ystar - Xstar * μstar;
Ψstar = ΨΣ + u'u; νstar = νΣ + n;


# %% [code]
# construct Atilde Dtilde #

using RCall
@rput coords_ord
@rput S
@rput m
R"""
library("RANN")
nn_mod_ho <- nn2(coords_ord[S, ], coords_ord[-S, ], k = m)
"""
@rget nn_mod_ho
nm = length(M);
Atilde = Array{Float64}(undef, nm * m); Dtilde = Array{Float64}(undef, nm);
MnnIndxLU = collect(1:m:(nm * m + 1));
MnnIndx = vec(nn_mod_ho[:nn_idx]');
getAD(coords_ord[S, :], MnnIndx, vec(nn_mod_ho[:nn_dists]'), MnnIndxLU, 
    ϕ_pick, 0.5, Atilde, Dtilde)
AtildeM = sparse(repeat(1:nm, inner = m), MnnIndx .+ p, Atilde, nm, n + p);
DtildeD = Diagonal(sqrt.(Dtilde));

# %% [code]
# Preallocation for posterior samples #
N_sam = 500;
γ_sam = Array{Float64, 3}(undef, p + n, q, N_sam);
Σ_sam = Array{Float64, 3}(undef, q, q, N_sam);
#ω_sam = Array{Float64, 3}(undef, n, q, N_sam);
ω_M_sam = Array{Float64, 3}(undef, nm, q, N_sam);
Y_M_sam = Array{Float64, 3}(undef, nm, q, N_sam);   # missing value

cholΣ_sam = Array{Float64, 2}(undef, q, q);
eta = fill(0.0, (2 * n + p, q)); v = fill(0.0, (n + p, q)); z = fill(0.0, (nm, q));

# %% [code]
# generate the posterior samples #
Random.seed!(123);
prog = Progress(N_sam, 1, "Computing initial pass...", 50)
for l in 1:N_sam
    
    Σ_sam[:, :, l] = rand(InverseWishart(νstar, Ψstar), 1)[1];    # sample Σ
    cholΣ_sam = cholesky(Σ_sam[:, :, l]);
    eta = rand(Normal(), 2 * n + p, q) * cholΣ_sam.U;
    for i in 1:q
        v[:, i] = lsmr(Xstar, eta[:, i])
    end
    γ_sam[:, :, l] = v + μstar;
    
    z = rand(Normal(), nm, q) * cholΣ_sam.U;
    ω_M_sam[:, :, l] = AtildeM * γ_sam[:, :, l] + DtildeD * z
    
    z = rand(Normal(), nm, q) * cholΣ_sam.U;
    Y_M_sam[:, :, l] = X_ord[M, :] * γ_sam[1:p, 1:q, l] + ω_M_sam[:, :, l] + 1 / a * z
    next!(prog) # monitor the progress
end

# %% [markdown]
# MCMC Chain check

# %% [code]
β_pos_sam = Array{Float64, 3}(undef, N_sam, p * q, 1);
β_pos_sam[:, :, 1] = hcat(γ_sam[1, 1, :], γ_sam[1, 2, :], γ_sam[2, 1, :], γ_sam[2, 2, :]);
β_chain = Chains(β_pos_sam);
pβ = plot(β_chain)

# %% [code]
truncindex = 1; #Integer(trunc(N_sam / 2));
Σ_pos_sam = Array{Float64, 3}(undef, N_sam - truncindex + 1, q * q, 1);
Σ_pos_sam[:, :, 1] = hcat(Σ_sam[1, 1, truncindex:N_sam], Σ_sam[1, 2, truncindex:N_sam], 
    Σ_sam[2, 1, truncindex:N_sam], Σ_sam[2, 2, truncindex:N_sam]);
Σ_chain = Chains(Σ_pos_sam);
pΣ = plot(Σ_chain)

# %% [code]
Σ

# %% [code]
# check the variance covariance across latent process
cov_pos = Array{Float64, 3}(undef, q, q, N_sam);
for i in 1:N_sam
    cov_pos[:, :, i] = cov(γ_sam[(p + 1):(p + n), :, i])
end   
# ω_incp_obs_pos_sam[:, :, i]
cov_pos_sam = Array{Float64, 3}(undef, N_sam, q * q, 1);
cov_pos_sam[:, :, 1] = hcat(cov_pos[1, 1, :], cov_pos[1, 2, :], 
    cov_pos[2, 1, :], cov_pos[2, 2, :]);
cov_pos_chain = Chains(cov_pos_sam);
pcov = plot(cov_pos_chain)

# %% [code]
covω = cov(ω_ord[S, :])

# %% [code]
γ_sam;

# %% [markdown]
# Posterior Inference 

# %% [code]
# CVG #
N_Inf_burn = 1;
Y_M_pos_qt = Array{Float64, 3}(undef, nm, q, 3);
Y_M_pos_mean = Array{Float64, 2}(undef, nm, q);
for j in 1:q
    for i in 1:nm
        Y_M_pos_qt[i, j, :] = quantile(Y_M_sam[i, j, N_Inf_burn:N_sam], [0.025, 0.5, 0.975]);
        Y_M_pos_mean[i, j] = mean(Y_M_sam[i, j, N_Inf_burn:N_sam])
    end
end
# count the covarage of 95% CI #
count_Y_M = fill(0.0, 2);
for j in 1:q
    for i in 1:nm
        count_Y_M[j] = count_Y_M[j] + 
        ((Y_M_pos_qt[i, j, 1] < Y_ord[M[i], j]) && 
            (Y_M_pos_qt[i, j, 3] > Y_ord[M[i], j]))
    end
end
print(count_Y_M ./ nm);
print(sum(count_Y_M) / (q * nm));

# %% [code]
# RMSPE #
MSPE1 = mean((Y_ord[M, 1] - Y_M_pos_mean[:, 1]).^2)
RMSPE1 = sqrt(MSPE1);
MSPE2 = mean((Y_ord[M, 2] - Y_M_pos_mean[:, 2]).^2)
RMSPE2 = sqrt(MSPE2);
MSPE = mean((Y_ord[M, :] - Y_M_pos_mean).^2)
RMSPE = sqrt(MSPE);
round.([RMSPE1 RMSPE2 RMSPE], digits = 3)

# %% [code]
Y_M_sam_var = [var(Y_M_sam[i, j, :]) for i in 1:nm, j in 1:q];
Y_M_sam_mean = [mean(Y_M_sam[i, j, :]) for i in 1:nm, j in 1:q];

# %% [code]
CRPS_M = [(sqrt(Y_M_sam_var[i, j]) * ( 1 /sqrt(π) - 
        2 * pdf(Normal(), (Y_ord[M[i], j] - Y_M_sam_mean[i, j]) / sqrt(Y_M_sam_var[i, j])) -
        ((Y_ord[M[i], j] - Y_M_sam_mean[i, j]) / sqrt(Y_M_sam_var[i, j])) * 
        (2* cdf(Normal(), (Y_ord[M[i], j] - Y_M_sam_mean[i, j]) / sqrt(Y_M_sam_var[i, j])) - 1)))
        for i in 1:nm, j in 1:q];
round.([mean(CRPS_M[:, 1]) mean(CRPS_M[:, 2]) mean(CRPS_M)], digits = 3)

# %% [code]
INT_M = [((Y_M_pos_qt[i, j, 3] - Y_M_pos_qt[i, j, 1])+ 
                (2 / 0.05)*(Y_M_pos_qt[i, j, 1] - Y_ord[M[i], j]) * 
                (Y_ord[M[i], j] < Y_M_pos_qt[i, j, 1]) + 
                (2 / 0.05)*(Y_ord[M[i], j] - Y_M_pos_qt[i, j, 3]) * 
                (Y_ord[M[i], j] > (Y_M_pos_qt[i, j, 3]))) for i in 1:nm, j in 1:q];
round.([mean(INT_M[:, 1]) mean(INT_M[:, 2]) mean(INT_M)], digits = 3)

# %% [code]
# CVGL #
N_Inf_burn = 1;
ω_incp_pos_qt = Array{Float64, 3}(undef, n, q, 3);
ω_incp_pos_mean = Array{Float64, 2}(undef, n, q);
ω_incp_pos_var = Array{Float64, 2}(undef, n, q);
for j in 1:q
    for i in 1:n
        ω_incp_pos_qt[i, j, :] = quantile(γ_sam[i + p, j, N_Inf_burn:N_sam] + 
            γ_sam[1, j, N_Inf_burn:N_sam], [0.025, 0.5, 0.975]);
        ω_incp_pos_mean[i, j] = mean(γ_sam[i + p, j, N_Inf_burn:N_sam] + 
            γ_sam[1, j, N_Inf_burn:N_sam]);
        ω_incp_pos_var[i, j] = var(γ_sam[i + p, j, N_Inf_burn:N_sam] + 
            γ_sam[1, j, N_Inf_burn:N_sam])
    end
end

ω_incp_M_pos_qt = Array{Float64, 3}(undef, nm, q, 3);
ω_incp_M_pos_mean = Array{Float64, 2}(undef, nm, q);
ω_incp_M_pos_var = Array{Float64, 2}(undef, nm, q);
for j in 1:q
    for i in 1:nm
        ω_incp_M_pos_qt[i, j, :] = quantile(ω_M_sam[i, j, N_Inf_burn:N_sam] +
            γ_sam[1, j, N_Inf_burn:N_sam], [0.025, 0.5, 0.975]);
        ω_incp_M_pos_mean[i, j] = mean(ω_M_sam[i, j, N_Inf_burn:N_sam] + 
            γ_sam[1, j, N_Inf_burn:N_sam]);
        ω_incp_M_pos_var[i, j] = var(ω_M_sam[i, j, N_Inf_burn:N_sam] + 
            γ_sam[1, j, N_Inf_burn:N_sam]);
    end
end


# count the covarage of 95% CI #
count_ω_incp = fill(0.0, 2);

for j in 1:q
    for i in 1:n
        count_ω_incp[j] = count_ω_incp[j] + 
        ((ω_incp_pos_qt[i, j, 1] < (ω_ord[S[i], j] + β[1, j]) )  && 
            (ω_incp_pos_qt[i, j, 3] > (ω_ord[S[i], j] + β[1, j])))
    end
end

print(round.([count_ω_incp[i] / n for i in 1:q], digits = 3));
print(round(sum(count_ω_incp) / (2*n), digits = 3))

# %% [code]
# MSEL #
MSEL1 = mean(((ω_ord[S, 1] .+ β[1, 1]) - ω_incp_pos_mean[:, 1]).^2)
MSEL2 = mean(((ω_ord[S, 2] .+ β[1, 2]) - ω_incp_pos_mean[:, 2]).^2)
round.([MSEL1 MSEL1 (MSEL1 + MSEL2) / 2], digits = 3)

# %% [code]
N_Inf_burn = 1;
summary_table = Array{Float64, 2}(undef, 10, 5);
summary_table[1, :] = vcat(β[1, 1], mean(γ_sam[1, 1, N_Inf_burn:N_sam]),
    quantile(γ_sam[1, 1, N_Inf_burn:N_sam], [0.5, 0.025, 0.975]));
summary_table[2, :] = vcat(β[1, 2], mean(γ_sam[1, 2, N_Inf_burn:N_sam]),
    quantile(γ_sam[1, 2, N_Inf_burn:N_sam], [0.5, 0.025, 0.975]));
summary_table[3, :] = vcat(β[2, 1], mean(γ_sam[2, 1, N_Inf_burn:N_sam]),
    quantile(γ_sam[2, 1, N_Inf_burn:N_sam], [0.5, 0.025, 0.975]));
summary_table[4, :] = vcat(β[2, 2], mean(γ_sam[2, 2, N_Inf_burn:N_sam]),
    quantile(γ_sam[2, 2, N_Inf_burn:N_sam], [0.5, 0.025, 0.975]));
summary_table[5, :] = vcat((1 / α - 1.0)* Σ[1, 1], mean((1 / α_pick - 1.0) .* Σ_sam[1, 1, N_Inf_burn:N_sam]),
    quantile((1 / α_pick - 1.0) .* Σ_sam[1, 1, N_Inf_burn:N_sam], [0.5, 0.025, 0.975]));
summary_table[6, :] = vcat((1 / α - 1.0) * Σ[2, 2], mean((1 / α_pick - 1.0) .* Σ_sam[2, 2, N_Inf_burn:N_sam]),
    quantile((1 / α_pick - 1.0) .* Σ_sam[2, 2, N_Inf_burn:N_sam], [0.5, 0.025, 0.975]));
summary_table[7, :] = vcat((1 / α - 1.0) * Σ[2, 1], mean((1 / α_pick - 1.0) .* Σ_sam[2, 1, N_Inf_burn:N_sam]),
    quantile((1 / α_pick - 1.0) .* Σ_sam[2, 1, N_Inf_burn:N_sam], [0.5, 0.025, 0.975]));
summary_table[8, :] = vcat(covω[1, 1], mean(cov_pos_sam[N_Inf_burn:N_sam, 1, 1]),
    quantile(cov_pos_sam[N_Inf_burn:N_sam, 1, 1], [0.5, 0.025, 0.975]));
summary_table[9, :] = vcat(covω[1, 2], mean(cov_pos_sam[N_Inf_burn:N_sam, 2, 1]),
    quantile(cov_pos_sam[N_Inf_burn:N_sam, 2, 1], [0.5, 0.025, 0.975]));
summary_table[10, :] = vcat(covω[2, 2], mean(cov_pos_sam[N_Inf_burn:N_sam, 4, 1]),
    quantile(cov_pos_sam[N_Inf_burn:N_sam, 4, 1], [0.5, 0.025, 0.975]));
summary_table = round.(summary_table; digits = 3);
rnames = ["β[1, 1]", "β[1, 2]", "β[2, 1]", "β[2, 2]", "(1/α - 1)Σ[1, 1]", "(1/α - 1)Σ[2, 2]", 
    "(1/α - 1)Σ[2, 1]", "var(ω1)",  "cov(ω1, ω2)", "var(ω2)"];
summary_table = [rnames summary_table];
pretty_table(summary_table,  ["" "true" "mean" "median" "2.5%" "97.5%"], markdown)

# %% [code]
using JLD2

@save "../results/ω_incp_pos_mean_conj_NNGP.jld" ω_incp_pos_mean

# %% [code]
@save "../results/Multi_conj_latent_data.jld" γ_sam Σ_sam ω_M_sam Y_M_sam

# %% [code]
