# Supplementary material for: High-dimensional multivariate geostatistics: A Bayesian matrix-normal approach
Source: Environmetrics. Author manuscript; Available in PMC 2026 Jul 2. (PMC13322291; doi:10.1002/env.2675)
Supplement: env2675-sup-0001-Supinfo [file NIHMS2184152-supplement-env2675-sup-0001-Supinfo.zip › Conj_Multi_NNGP/sim/sim1/data/sim1_data.ipynb]

# %% [code]
# necessary packages #

#using Pkg
#Pkg.add("Distances")
using Distributions
using Random
using Distances
using LinearAlgebra
using SparseArrays
using IterativeSolvers
using ProgressMeter
using JLD2

# %% [code]
include("../../../util2.j")

# %% [code]
# packages for diagnostic test #

using StatsPlots

# %% [code]
# Set the parameters for conjugate model #

N = 1200;   # sample size
n = 1000;  # observations number
q = 2; p = 2; 
Σ = [2 -1.0
     -1.0 1.5];
β = [1.0 1.0
     -2.0 2.0];
ϕ1 = 6.0; ν1 = 0.5; # parameter for the independent F
α = 0.9;            # σ2 / (σ2 + τ2)

# %% [code]
# Generate simulation data #

Random.seed!(123); 
coords = rand(N, 2);                                          # random location over unit square 123
X = hcat(fill(1, (N,)), rand(N));                             # design matrix
D = pairwise(Euclidean(), coords, dims = 1);                  # distance matrix
ρ1 = exp.(-ϕ1 * D);                                           # covariance matrix
F = [rand(MvNormal(ρ1), 1) rand(MvNormal(ρ1), 1)];
UΣ = cholesky(Σ).U;
ω = F * UΣ; # latent process
Y = X * β + ω + transpose(rand(MvNormal(Σ * (1 / α - 1.0)), N));              # response matrix

# %% [code]
# Split the data for training and testing #
Random.seed!(123);
ordx = 1:N; #sortperm(coords[:, 1]);                          # 
X_ord = X[ordx, :]; Y_ord = Y[ordx, :]; ω_ord = ω[ordx, :];   # sorted data
ω_incp_obs = ω_ord + fill(1.0, (N, 1)) * transpose(β[1, :]);  # latent process + intercept
coords_ord = coords[ordx, :];
S = sample(1:N, n, replace = false, ordered = true);          # observed location index for 1st response
M = setdiff(1:N, S);                                          # index of missing data


# %% [code]
# build neighbors #

m = 10;                                                       # number of nearest neighbor                       
NN = BuildNN(coords_ord[S, :], m);                            # build nearest neighbor 
nnIndx_col = vcat(NN.nnIndx, 1:n);                            # the index of columns
nnIndx_row = zeros(Int64, 0);                                               
for i in 2:m
    nnIndx_row = vcat(nnIndx_row, fill(i, i-1))
end
nnIndx_row = vcat(nnIndx_row, repeat((m + 1):n, inner = m), 1:n);  # the index of rows

# %% [code]
# check neighbors
index = 660
gr()
scatter(coords_ord[S, 1], coords_ord[S, 2], xlim = (0, 1), ylim = (0, 1), color = :white)
scatter!(coords_ord[S[1:index], 1], coords_ord[S[1:index], 2], color = :grey)
scatter!(coords_ord[S[index:index], 1], coords_ord[S[index:index], 2], color = :red)
scatter!(coords_ord[S[NN.nnIndx[NN.nnIndxLU[index]:(NN.nnIndxLU[index + 1] - 1)]], 1], 
    coords_ord[S[NN.nnIndx[NN.nnIndxLU[index]:(NN.nnIndxLU[index + 1] - 1)]], 2], color = :orange)

# %% [code]
@save "sim1data.jld" 

# %% [code]
using RCall
R"""
print(R.Version())
"""

# %% [code]
