# Supplementary material for: High-dimensional multivariate geostatistics: A Bayesian matrix-normal approach
Source: Environmetrics. Author manuscript; Available in PMC 2026 Jul 2. (PMC13322291; doi:10.1002/env.2675)
Supplement: env2675-sup-0001-Supinfo [file NIHMS2184152-supplement-env2675-sup-0001-Supinfo.zip › Conj_Multi_NNGP/RDA/projects/Conj/Multi_conj_latent_real-summary.ipynb]

# %% [code]
# necessary packages #
#cd("./Documents/Github/Multi_NNGP/RDA/projects/Conj/")

using Distributions
using Random
using Distances
using LinearAlgebra
using SparseArrays
using IterativeSolvers
using ProgressMeter
using JLD2
using DataFrames
using Dates

# %% [code]
# Packages for diagnostic test #

using StatsPlots
using MCMCChains
using PrettyTables

# %% [code]
@load "../../results/conj/Multi_conj_latent_data.jld" 

# %% [code]
Sys.free_memory()/(2^20*1024)

# %% [code]
@load "../../data/conj_data/conj_data_expanded.jld"

# %% [code]
N

# %% [code]
NM

# %% [markdown]
# MCMC Chain check

# %% [code]
β_pos_sam = Array{Float64, 3}(undef, N_sam, p * q, 1);
β_pos_sam[:, :, 1] = hcat(β_sam[1, 1, :], β_sam[1, 2, :], 
    β_sam[2, 1, :], β_sam[2, 2, :]);
β_chain = Chains(β_pos_sam);
pβ = plot(β_chain)

# %% [code]
truncindex = 1; #Integer(trunc(N_sam / 2));
Σ_pos_sam = Array{Float64, 3}(undef, N_sam - truncindex + 1, q * q, 1);
Σ_pos_sam[:, :, 1] = hcat(Σ_sam[1, 1, truncindex:N_sam], Σ_sam[1, 2, truncindex:N_sam], 
    Σ_sam[2, 1, truncindex:N_sam], Σ_sam[2, 2, truncindex:N_sam]);
Σ_chain = Chains(Σ_pos_sam);
pΣ = plot(Σ_chain)

# %% [code]
# check the variance covariance across latent process
# ω_incp_obs_pos_sam[:, :, i]
cov_pos_sam = Array{Float64, 3}(undef, N_sam, q * q, 1);
cov_pos_sam[:, :, 1] = hcat(cov_ω_sam[1, 1, :], cov_ω_sam[1, 2, :], 
    cov_ω_sam[2, 1, :], cov_ω_sam[2, 2, :]);
cov_pos_chain = Chains(cov_pos_sam);
pcov = plot(cov_pos_chain)

# %% [markdown]
# Posterior Inference 

# %% [code]
# posterior prediction check #
N_Inf_burn = 1;
count_Y_M = fill(0.0, q);
for j in 1:q
    for i in 1:NM
        count_Y_M[j] = count_Y_M[j] + 
        (((Y_M_sam_mean[i, j] - 1.96 * sqrt(Y_M_sam_var[i, j])) < Y_ord[U_indx[i], j]) && 
            ((Y_M_sam_mean[i, j] + 1.96 * sqrt(Y_M_sam_var[i, j])) > Y_ord[U_indx[i], j]))
    end
end
count_Y_M

# %% [code]
round.(count_Y_M ./ NM, digits = 4)

# %% [code]
round(sum(count_Y_M) / (q * NM), digits = 4)

# %% [code]
# calculate root mean square predictive error #
MSPE1 = mean((Y_ord[U_indx, 1] - Y_M_sam_mean[:, 1]).^2)
RMSPE1 = sqrt(MSPE1); RMSPE1

# %% [code]
MSPE2 = mean((Y_ord[U_indx, 2] - Y_M_sam_mean[:, 2]).^2)
RMSPE2 = sqrt(MSPE2); RMSPE2

# %% [code]
# calculate root mean square predictive error #
MSPE = mean((Y_ord[U_indx, :] - Y_M_sam_mean).^2)
RMSPE = sqrt(MSPE); RMSPE

# %% [code]
round.([RMSPE1 RMSPE2 RMSPE], digits = 5)

# %% [code]
# calculate root mean square predictive error #
MAE1 = mean(abs.(Y_ord[U_indx, 1] - Y_M_sam_mean[:, 1]))
MAE2 = mean(abs.(Y_ord[U_indx, 2] - Y_M_sam_mean[:, 2]))
MAE = mean(abs.(Y_ord[U_indx, :] - Y_M_sam_mean))
round.([MAE1 MAE2 MAE], digits = 5)

# %% [code]
# CRPS
CRPS = [(sqrt(Y_M_sam_var[i, j]) * ( 1 /sqrt(π) - 
        2 * pdf(Normal(), (Y_ord[U_indx[i], j] - Y_M_sam_mean[i, j]) / sqrt(Y_M_sam_var[i, j])) -
        ((Y_ord[U_indx[i], j] - Y_M_sam_mean[i, j]) / sqrt(Y_M_sam_var[i, j])) * 
        (2* cdf(Normal(), (Y_ord[U_indx[i], j] - Y_M_sam_mean[i, j]) / sqrt(Y_M_sam_var[i, j])) - 1 )))
        for i in 1:NM, j in 1:q];
round.([mean(CRPS[:, 1]) mean(CRPS[:, 2]) mean(CRPS)], digits = 5)

# %% [code]
#INT 
Y_m_pos_L = [(Y_M_sam_mean[i, j] - 1.96 * sqrt(Y_M_sam_var[i, j])) for i in 1:NM, j in 1:q];
Y_m_pos_U = [(Y_M_sam_mean[i, j] + 1.96 * sqrt(Y_M_sam_var[i, j])) for i in 1:NM, j in 1:q];
INT = [(( 1.96 * 2 * sqrt(Y_M_sam_var[i, j])) + 
    (2 / 0.05)*(Y_m_pos_L[i, j] - Y_ord[U_indx[i], j]) * (Y_ord[U_indx[i], j] < Y_m_pos_L[i, j]) + 
    (2 / 0.05)*(Y_ord[U_indx[i], j] - Y_m_pos_U[i, j]) * (Y_ord[U_indx[i], j] > Y_m_pos_U[i, j]))
    for i in 1: NM, j in 1:q];
round.([mean(INT[:, 1]) mean(INT[:, 2]) mean(INT)], digits = 5)

# %% [code]
N_Inf_burn = 1;
summary_table = Array{Float64, 2}(undef, 10, 4);
summary_table[1, :] = vcat(mean(β_sam[1, 1, N_Inf_burn:N_sam]),
    quantile(β_sam[1, 1, N_Inf_burn:N_sam], [0.5, 0.025, 0.975]));
summary_table[2, :] = vcat(mean(β_sam[1, 2, N_Inf_burn:N_sam]),
    quantile(β_sam[1, 2, N_Inf_burn:N_sam], [0.5, 0.025, 0.975]));
summary_table[3, :] = vcat(mean(β_sam[2, 1, N_Inf_burn:N_sam]),
    quantile(β_sam[2, 1, N_Inf_burn:N_sam], [0.5, 0.025, 0.975]));
summary_table[4, :] = vcat(mean(β_sam[2, 2, N_Inf_burn:N_sam]),
    quantile(β_sam[2, 2, N_Inf_burn:N_sam], [0.5, 0.025, 0.975]));
summary_table[5, :] = vcat(mean((1 / α_pick - 1.0) .* Σ_sam[1, 1, N_Inf_burn:N_sam]),
    quantile((1 / α_pick - 1.0) .* Σ_sam[1, 1, N_Inf_burn:N_sam], [0.5, 0.025, 0.975]));
summary_table[6, :] = vcat(mean((1 / α_pick - 1.0) .* Σ_sam[1, 2, N_Inf_burn:N_sam]),
    quantile((1 / α_pick - 1.0) .* Σ_sam[1, 2, N_Inf_burn:N_sam], [0.5, 0.025, 0.975]));
summary_table[7, :] = vcat(mean((1 / α_pick - 1.0) .* Σ_sam[2, 2, N_Inf_burn:N_sam]),
    quantile((1 / α_pick - 1.0) .* Σ_sam[2, 2, N_Inf_burn:N_sam], [0.5, 0.025, 0.975]));
summary_table[8, :] = vcat(mean(cov_ω_sam[1, 1, :]),
    quantile(cov_ω_sam[1, 1, :], [0.5, 0.025, 0.975]));
summary_table[9, :] = vcat( mean(cov_ω_sam[2, 1, :]),
    quantile(cov_ω_sam[2, 1, :], [0.5, 0.025, 0.975]));
summary_table[10, :] = vcat(mean(cov_ω_sam[2, 2, :]),
    quantile(cov_ω_sam[2, 2, :], [0.5, 0.025, 0.975]));
summary_table = round.(summary_table; digits = 7);
rnames = ["β[1, 1]", "β[1, 2]", "β[2, 1]", "β[2, 2]", "(1/α - 1)Σ[1, 1]", "(1/α - 1)Σ[2, 2]", 
    "(1/α - 1)Σ[2, 1]", "var(ω1)",  "cov(ω1, ω2)", "var(ω2)"];
summary_table = [rnames summary_table];
pretty_table(summary_table,  ["" "mean" "median" "2.5%" "97.5%"], markdown)

# %% [code]
ϕ_pick

# %% [code]
α_pick

# %% [code]
# choose 33 36 34 35 #
(1616.943263 + 1426.386516 + 7987.061007 + 5186.429565) /60 

# %% [code]
(18*60 + 53) / 60

# %% [markdown]
# plot maps

# %% [code]
using RData
@time data_cleaned = load("../../data/rawdata/cleaned_data2_expanded.RData", convert = true)["data_cleaned2"];

# %% [code]
coords_xy = hcat((round.((data_cleaned.x[S_indx] .- 329) ./ (463 * 8); digits = 0) .*(463 * 8) .+ 329),
    (round.((data_cleaned.y[S_indx] .- 168) ./ (463 * 8); digits = 0) .*(463 * 8) .+ 168));
coords_xy_pred = hcat((round.((data_cleaned.x[U_indx] .- 329) ./ (463 * 8); digits = 0) .*(463 * 8) .+ 329),
    (round.((data_cleaned.y[U_indx] .- 168) ./ (463 * 8); digits = 0) .*(463 * 8) .+ 168));
ω_incp_fit = vcat(ω_incp_sam_mean, ω_incp_M_sam_mean); coords_xy_ω = vcat(coords_xy, coords_xy_pred);
Y_fit = vcat(copy(Y_ord[S_indx, :]), Y_M_sam_mean); 

# %% [code]
@load "../../results/conj/conj_resp_results.jld" # load the data of conjugate model

# %% [code]
Y_fit_resp = vcat(copy(Y_ord[S_indx, :]), Y_m_pos_mean); 

# %% [code]
# check the plot of the data 
using RCall
@rput Y_ord
@rput S_indx U_indx
@rput coords_xy
@rput coords_xy_ω
@rput ω_incp_fit
@rput Y_fit Y_fit_resp
R"""
library(MBA)
library(classInt)
library(RColorBrewer)
library(sp)
library(coda)
library(spBayes)
library(fields)
library(rworldmap)
library(rworldxtra)
library(raster)
library(leaflet)

raw1.data <- data.frame(x = coords_xy[, 1], y = coords_xy[, 2], z =  Y_ord[S_indx, 1])
raw2.data <- data.frame(x = coords_xy[, 1], y = coords_xy[, 2], z =  Y_ord[S_indx, 2])
raw1_nomiss.data <- data.frame(x = coords_xy_ω[, 1], y = coords_xy_ω[, 2], z =  Y_ord[c(S_indx, U_indx), 1])
raw2_nomiss.data <- data.frame(x = coords_xy_ω[, 1], y = coords_xy_ω[, 2], z =  Y_ord[c(S_indx, U_indx), 2])
fit_y1.data <- data.frame(x = coords_xy_ω[, 1], y = coords_xy_ω[, 2], z = Y_fit[, 1])
fit_y2.data <- data.frame(x = coords_xy_ω[, 1], y = coords_xy_ω[, 2], z = Y_fit[, 2])
fit_y1_resp.data <- data.frame(x = coords_xy_ω[, 1], y = coords_xy_ω[, 2], z = Y_fit_resp[, 1])
fit_y2_resp.data <- data.frame(x = coords_xy_ω[, 1], y = coords_xy_ω[, 2], z = Y_fit_resp[, 2])
fit_incpw1.data <- data.frame(x = coords_xy_ω[, 1], y = coords_xy_ω[, 2], z = ω_incp_fit[, 1])
fit_incpw2.data <- data.frame(x = coords_xy_ω[, 1], y = coords_xy_ω[, 2], z = ω_incp_fit[, 2])

coordinates(raw1.data) = ~x+y
gridded(raw1.data) = TRUE
raw1.data = as(raw1.data, "SpatialGridDataFrame")
projection(raw1.data) <- "+proj=sinu +lon_0=0 +x_0=0 +y_0=0 +a=6371007.181 +b=6371007.181 +units=m +no_defs"

coordinates(raw2.data) = ~x+y
gridded(raw2.data) = TRUE
raw2.data = as(raw2.data, "SpatialGridDataFrame")
projection(raw2.data) <- "+proj=sinu +lon_0=0 +x_0=0 +y_0=0 +a=6371007.181 +b=6371007.181 +units=m +no_defs"

coordinates(raw1_nomiss.data) = ~x+y
gridded(raw1_nomiss.data) = TRUE
raw1_nomiss.data = as(raw1_nomiss.data, "SpatialGridDataFrame")
projection(raw1_nomiss.data) <- "+proj=sinu +lon_0=0 +x_0=0 +y_0=0 +a=6371007.181 +b=6371007.181 +units=m +no_defs"

coordinates(raw2_nomiss.data) = ~x+y
gridded(raw2_nomiss.data) = TRUE
raw2_nomiss.data = as(raw2_nomiss.data, "SpatialGridDataFrame")
projection(raw2_nomiss.data) <- "+proj=sinu +lon_0=0 +x_0=0 +y_0=0 +a=6371007.181 +b=6371007.181 +units=m +no_defs"

coordinates(fit_y1.data) = ~x+y
gridded(fit_y1.data) = TRUE
fit_y1.data = as(fit_y1.data, "SpatialGridDataFrame")
projection(fit_y1.data) <- "+proj=sinu +lon_0=0 +x_0=0 +y_0=0 +a=6371007.181 +b=6371007.181 +units=m +no_defs"

coordinates(fit_y2.data) = ~x+y
gridded(fit_y2.data) = TRUE
fit_y2.data = as(fit_y2.data, "SpatialGridDataFrame")
projection(fit_y2.data) <- "+proj=sinu +lon_0=0 +x_0=0 +y_0=0 +a=6371007.181 +b=6371007.181 +units=m +no_defs"

coordinates(fit_y1_resp.data) = ~x+y
gridded(fit_y1_resp.data) = TRUE
fit_y1_resp.data = as(fit_y1_resp.data, "SpatialGridDataFrame")
projection(fit_y1_resp.data) <- "+proj=sinu +lon_0=0 +x_0=0 +y_0=0 +a=6371007.181 +b=6371007.181 +units=m +no_defs"

coordinates(fit_y2_resp.data) = ~x+y
gridded(fit_y2_resp.data) = TRUE
fit_y2_resp.data = as(fit_y2_resp.data, "SpatialGridDataFrame")
projection(fit_y2_resp.data) <- "+proj=sinu +lon_0=0 +x_0=0 +y_0=0 +a=6371007.181 +b=6371007.181 +units=m +no_defs"


coordinates(fit_incpw1.data) = ~x+y
gridded(fit_incpw1.data) = TRUE
fit_incpw1.data = as(fit_incpw1.data, "SpatialGridDataFrame")
projection(fit_incpw1.data) <- "+proj=sinu +lon_0=0 +x_0=0 +y_0=0 +a=6371007.181 +b=6371007.181 +units=m +no_defs"

coordinates(fit_incpw2.data) = ~x+y
gridded(fit_incpw2.data) = TRUE
fit_incpw2.data = as(fit_incpw2.data, "SpatialGridDataFrame")
projection(fit_incpw2.data) <- "+proj=sinu +lon_0=0 +x_0=0 +y_0=0 +a=6371007.181 +b=6371007.181 +units=m +no_defs"


data <- c(raw1_nomiss.data$z, raw2_nomiss.data$z)
#, fit_y1.data$z, fit_y2.data$z, fit_incpw1.data$z, fit_incpw2.data$z)
surf.brks <- classIntervals(data[!is.na(data)], 500, 'pretty')$brks
col.pal <- colorRampPalette(brewer.pal(11,'RdBu')[11:1])
xlim <- c(range(coords_xy_ω[, 1])[1], range(coords_xy_ω[, 1])[2] + 
            0.13*(range(coords_xy_ω[, 1])[2] - range(coords_xy_ω[, 1])[1])) ;


zlim <- range(data[!is.na(data)])

# size for the mapping of w               
width <- 360*1.2
height <- 360
pointsize <- 16


png(paste("../../pics/conj_latent_map-raw1.png", sep = ""), 
    width = width, height = height, pointsize = pointsize, family = "Courier")
par(mfrow = c(1, 1))
##Obs
i <- raw1.data
plot(coords_xy_ω, typ="n", cex=0.5, xlim=xlim, axes=FALSE, ylab="y", xlab="x") 
     #main = "true")
axis(2, las=1)
axis(1)
plot(i, col=rev(col.pal(length(surf.brks)-1)), zlim=zlim)
#image.plot(i, add=TRUE, col=rev(col.pal(length(surf.brks)-1)), zlim=zlim)
dev.off()

png(paste("../../pics/conj_latent_map-raw2.png", sep = ""), 
    width = width, height = height, pointsize = pointsize, family = "Courier")
par(mfrow = c(1, 1))
##Obs
i <- raw2.data
plot(coords_xy_ω, typ="n", cex=0.5, xlim=xlim, axes=FALSE, ylab="y", xlab="x") 
     #main = "true")
axis(2, las=1)
axis(1)
plot(i, col=rev(col.pal(length(surf.brks)-1)), zlim=zlim)
#image.plot(i, add=TRUE, col=rev(col.pal(length(surf.brks)-1)), zlim=zlim)
dev.off()

png(paste("../../pics/conj_latent_map-raw1_nomiss.png", sep = ""), 
    width = width, height = height, pointsize = pointsize, family = "Courier")
par(mfrow = c(1, 1))
##Obs
i <- raw1_nomiss.data
plot(coords_xy_ω, typ="n", cex=0.5, xlim=xlim, axes=FALSE, ylab="y", xlab="x") 
     #main = "true")
axis(2, las=1)
axis(1)
plot(i, col=rev(col.pal(length(surf.brks)-1)), zlim=zlim)
#image.plot(i, add=TRUE, col=rev(col.pal(length(surf.brks)-1)), zlim=zlim)
dev.off()

png(paste("../../pics/conj_latent_map-raw2_nomiss.png", sep = ""), 
    width = width, height = height, pointsize = pointsize, family = "Courier")
par(mfrow = c(1, 1))
##Obs
i <- raw2_nomiss.data
plot(coords_xy_ω, typ="n", cex=0.5, xlim=xlim, axes=FALSE, ylab="y", xlab="x") 
     #main = "true")
axis(2, las=1)
axis(1)
plot(i, col=rev(col.pal(length(surf.brks)-1)), zlim=zlim)
#image.plot(i, add=TRUE, col=rev(col.pal(length(surf.brks)-1)), zlim=zlim)
dev.off()


png(paste("../../pics/conj_latent_map-fit1.png", sep = ""), 
    width = width, height = height, pointsize = pointsize, family = "Courier")
par(mfrow = c(1, 1))
##Obs
i <- fit_y1.data
plot(coords_xy_ω, typ="n", cex=0.5, xlim=xlim, axes=FALSE, ylab="y", xlab="x") 
     #main = "true")
axis(2, las=1)
axis(1)
plot(i, col=rev(col.pal(length(surf.brks)-1)), zlim=zlim)
#image.plot(i, add=TRUE, col=rev(col.pal(length(surf.brks)-1)), zlim=zlim)
dev.off()

png(paste("../../pics/conj_latent_map-fit2.png", sep = ""), 
    width = width, height = height, pointsize = pointsize, family = "Courier")
par(mfrow = c(1, 1))
##Obs
i <- fit_y2.data
plot(coords_xy_ω, typ="n", cex=0.5, xlim=xlim, axes=FALSE, ylab="y", xlab="x") 
     #main = "true")
axis(2, las=1)
axis(1)
plot(i, col=rev(col.pal(length(surf.brks)-1)), zlim=zlim)
#image.plot(i, add=TRUE, col=rev(col.pal(length(surf.brks)-1)), zlim=zlim)
dev.off()

png(paste("../../pics/conj_resp_map-fit1.png", sep = ""), 
    width = width, height = height, pointsize = pointsize, family = "Courier")
par(mfrow = c(1, 1))
##Obs
i <- fit_y1_resp.data
plot(coords_xy_ω, typ="n", cex=0.5, xlim=xlim, axes=FALSE, ylab="y", xlab="x") 
     #main = "true")
axis(2, las=1)
axis(1)
plot(i, col=rev(col.pal(length(surf.brks)-1)), zlim=zlim)
#image.plot(i, add=TRUE, col=rev(col.pal(length(surf.brks)-1)), zlim=zlim)
dev.off()

png(paste("../../pics/conj_resp_map-fit2.png", sep = ""), 
    width = width, height = height, pointsize = pointsize, family = "Courier")
par(mfrow = c(1, 1))
##Obs
i <- fit_y2_resp.data
plot(coords_xy_ω, typ="n", cex=0.5, xlim=xlim, axes=FALSE, ylab="y", xlab="x") 
     #main = "true")
axis(2, las=1)
axis(1)
plot(i, col=rev(col.pal(length(surf.brks)-1)), zlim=zlim)
#image.plot(i, add=TRUE, col=rev(col.pal(length(surf.brks)-1)), zlim=zlim)
dev.off()


png(paste("../../pics/conj_latent_map-incpw1.png", sep = ""), 
    width = width, height = height, pointsize = pointsize, family = "Courier")
par(mfrow = c(1, 1))
##Obs
i <- fit_incpw1.data
plot(coords_xy_ω, typ="n", cex=0.5, xlim=xlim, axes=FALSE, ylab="y", xlab="x") 
     #main = "true")
axis(2, las=1)
axis(1)
plot(i, col=rev(col.pal(length(surf.brks)-1)), zlim=zlim)
#image.plot(i, add=TRUE, col=rev(col.pal(length(surf.brks)-1)), zlim=zlim)
dev.off()

png(paste("../../pics/conj_latent_map-incpw2.png", sep = ""), 
    width = width, height = height, pointsize = pointsize, family = "Courier")
par(mfrow = c(1, 1))
##Obs
i <- fit_incpw2.data
plot(coords_xy_ω, typ="n", cex=0.5, xlim=xlim, axes=FALSE, ylab="y", xlab="x") 
     #main = "true")
axis(2, las=1)
axis(1)
plot(i, col=rev(col.pal(length(surf.brks)-1)), zlim=zlim)
#image.plot(i, add=TRUE, col=rev(col.pal(length(surf.brks)-1)), zlim=zlim)
dev.off()

"""
