# Supplementary material for: High-dimensional multivariate geostatistics: A Bayesian matrix-normal approach
Source: Environmetrics. Author manuscript; Available in PMC 2026 Jul 2. (PMC13322291; doi:10.1002/env.2675)
Supplement: env2675-sup-0001-Supinfo [file NIHMS2184152-supplement-env2675-sup-0001-Supinfo.zip › Conj_Multi_NNGP/RDA/projects/Conj/Bayesian_linear_real.ipynb]

# %% [code]
# necessary packages #

#using Pkg
#Pkg.add("Distances")
using Distributions
using Random
using Distances
using LinearAlgebra
using SparseArrays
using IterativeSolvers
using ProgressMeter
using JLD2
using DataFrames

# %% [code]
include("../../../util2.j")

# %% [code]
# Packages for diagnostic test #
using StatsPlots
using MCMCChains
using PrettyTables

# %% [code]
@load "../../data/conj_data/conj_data_expanded.jld"

# %% [code]
using RData
@time data_cleaned = load("../../data/rawdata/cleaned_data2_expanded.RData", convert = true)["data_cleaned2"];
@time hold_index_set = load("../../data/rawdata/hold_index_expanded.RData", convert = true);

# %% [code]
DataFrames.describe(data_cleaned)

# %% [code]
Y_ord = convert(Matrix, data_cleaned[:, [:NDVI, :red_reflectance]]);
X_ord = dropzeros(sparse([fill(1.0, (N, 1)) convert(Matrix, data_cleaned[:, 28:28])]));
p = 2; q = 2; K = 2;

# %% [code]
data_cleaned = nothing; hold_index_set = nothing; GC.gc();

# %% [code]
Sys.free_memory()/(2^20*1024)

# %% [code]
# priors #
μβ = fill(0.0, p, q); inv_Vr =fill(0.0, p, p); # set Vr^{-1} be zero for the simulation...
νΣ = q + 1; ΨΣ = [[1.0 0.0]; [0.0 1.0]];

# %% [code]
# using equation (12), we have
inv_Vstar = cholesky(X_ord[S_indx, :]'X_ord[S_indx, :] + inv_Vr)
μstar = inv_Vstar \ (X_ord[S_indx, :]'Y_ord[S_indx, :] + inv_Vr * μβ)
invUμstar = inv_Vstar.U * μstar;
Ψstar = ΨΣ + Y_ord[S_indx, :]'Y_ord[S_indx, :] + transpose(μβ) * inv_Vr * μβ -
    invUμstar'invUμstar;
νstar = νΣ + length(S_indx);
Lstar = cholesky(inv(inv_Vstar));

# %% [code]
μstar

# %% [code]
# Preallocation for posterior samples #
N_sam = 500;
β_sam = Array{Float64, 3}(undef, p, q, N_sam);
Σ_sam = Array{Float64, 3}(undef, q, q, N_sam);
Y_m_sam = Array{Float64, 3}(undef, NM, q, N_sam);   # missing value

cholΣ_sam = Array{Float64, 2}(undef, q, q);

# %% [code]
# generate the posterior samples #
Random.seed!(123);
prog = Progress(N_sam, 1, "Computing initial pass...", 50)
for l in 1:N_sam
    Σ_sam[:, :, l] = rand(InverseWishart(νstar, Ψstar), 1)[1];    # sample Σ
    cholΣ_sam = cholesky(Σ_sam[:, :, l]);
    β_sam[:, :, l] = (Lstar.L * rand(Normal(), p, q)) * 
                    cholΣ_sam.U + μstar;          # sample γ  
    Y_m_sam[:, :, l] = X_ord[U_indx, :] * β_sam[:, :, l] + 
        rand(Normal(), NM, q) * cholΣ_sam.U;
    next!(prog) # monitor the progress
end

# %% [code]
N_Inf_burn = 1;
Y_m_pos_qt = Array{Float64, 3}(undef, NM, q, 3);
Y_m_pos_mean = Array{Float64, 2}(undef, NM, q);
Y_m_pos_var = Array{Float64, 2}(undef, NM, q);
for j in 1:q
    for i in 1:NM
        Y_m_pos_qt[i, j, :] = quantile(Y_m_sam[i, j, N_Inf_burn:N_sam], [0.025, 0.5, 0.975]);
        Y_m_pos_mean[i, j] = mean(Y_m_sam[i, j, N_Inf_burn:N_sam]);
        Y_m_pos_var[i, j] = var(Y_m_sam[i, j, N_Inf_burn:N_sam]);
    end
end

# %% [code]
# count the covarage of 95% CI #
count = fill(0.0, 2);
for j in 1:q
    for i in 1:NM
        count[j] = count[j] + 
        ((Y_m_pos_qt[i, j, 1] < Y_ord[U_indx[i], j]) && 
            (Y_m_pos_qt[i, j, 3] > Y_ord[U_indx[i], j]))
    end
end
count

# %% [code]
round.(count ./ NM, digits = 4)

# %% [code]
round(sum(count) / (q * NM), digits = 4)

# %% [code]
# calculate root mean square predictive error #
MSPE1 = mean((Y_ord[U_indx, 1] - Y_m_pos_mean[:, 1]).^2)
RMSPE1 = sqrt(MSPE1);
MSPE2 = mean((Y_ord[U_indx, 2] - Y_m_pos_mean[:, 2]).^2)
RMSPE2 = sqrt(MSPE2); 
MSPE = mean((Y_ord[U_indx, :] - Y_m_pos_mean).^2)
RMSPE = sqrt(MSPE);
round.([RMSPE1 RMSPE2 RMSPE], digits = 5)

# %% [code]
# calculate root mean square predictive error #
MAE1 = mean(abs.(Y_ord[U_indx, 1] - Y_m_pos_mean[:, 1]))
MAE2 = mean(abs.(Y_ord[U_indx, 2] - Y_m_pos_mean[:, 2]))
MAE = mean(abs.(Y_ord[U_indx, :] - Y_m_pos_mean))
round.([MAE1 MAE2 MAE], digits = 5)

# %% [code]
# CRPS
CRPS = [(sqrt(Y_m_pos_var[i, j]) * ( 1 /sqrt(π) - 
        2 * pdf(Normal(), (Y_ord[U_indx[i], j] - Y_m_pos_mean[i, j]) / sqrt(Y_m_pos_var[i, j])) -
        ((Y_ord[U_indx[i], j] - Y_m_pos_mean[i, j]) / sqrt(Y_m_pos_var[i, j])) * 
        (2* cdf(Normal(), (Y_ord[U_indx[i], j] - Y_m_pos_mean[i, j]) / sqrt(Y_m_pos_var[i, j])) - 1 )))
        for i in 1:NM, j in 1:q];
round.([mean(CRPS[:, 1]) mean(CRPS[:, 2]) mean(CRPS)], digits = 5)

# %% [code]
#INT
INT = [((Y_m_pos_qt[i, j, 3] - Y_m_pos_qt[i, j, 1]) + 
    (2 / 0.05)*(Y_m_pos_qt[i, j, 1] - Y_ord[U_indx[i], j]) * (Y_ord[U_indx[i], j] < Y_m_pos_qt[i, j, 1]) + 
    (2 / 0.05)*(Y_ord[U_indx[i], j] - Y_m_pos_qt[i, j, 3]) * (Y_ord[U_indx[i], j] > Y_m_pos_qt[i, j, 3]))
    for i in 1: NM, j in 1:q];
round.([mean(INT[:, 1]) mean(INT[:, 2]) mean(INT)], digits = 4)

# %% [code]
N_Inf_burn = 1;
summary_table = Array{Float64, 2}(undef, 7, 4);
summary_table[1, :] = vcat(mean(β_sam[1, 1, N_Inf_burn:N_sam]),
    quantile(β_sam[1, 1, N_Inf_burn:N_sam], [0.5, 0.025, 0.975]));
summary_table[2, :] = vcat(mean(β_sam[1, 2, N_Inf_burn:N_sam]),
    quantile(β_sam[1, 2, N_Inf_burn:N_sam], [0.5, 0.025, 0.975]));
summary_table[3, :] = vcat(mean(β_sam[2, 1, N_Inf_burn:N_sam]),
    quantile(β_sam[2, 1, N_Inf_burn:N_sam], [0.5, 0.025, 0.975]));
summary_table[4, :] = vcat(mean(β_sam[2, 2, N_Inf_burn:N_sam]),
    quantile(β_sam[2, 2, N_Inf_burn:N_sam], [0.5, 0.025, 0.975]));
summary_table[5, :] = vcat( mean(Σ_sam[1, 1, N_Inf_burn:N_sam]),
    quantile(Σ_sam[1, 1, N_Inf_burn:N_sam], [0.5, 0.025, 0.975]));
summary_table[6, :] = vcat(mean(Σ_sam[1, 2, N_Inf_burn:N_sam]),
    quantile(Σ_sam[1, 2, N_Inf_burn:N_sam], [0.5, 0.025, 0.975]));
summary_table[7, :] = vcat( mean(Σ_sam[2, 2, N_Inf_burn:N_sam]),
    quantile(Σ_sam[2, 2, N_Inf_burn:N_sam], [0.5, 0.025, 0.975]));
summary_table = round.(summary_table; digits = 6);
rnames = ["β[1, 1]", "β[1, 2]", "β[2, 1]", "β[2, 2]", "Σ[1, 1]", "Σ[1, 2]", "Σ[2, 2]"];
summary_table = [rnames summary_table];
pretty_table(summary_table,  ["" "mean" "median" "2.5%" "97.5%"], markdown)
