# Supplementary material for: High-dimensional multivariate geostatistics: A Bayesian matrix-normal approach
Source: Environmetrics. Author manuscript; Available in PMC 2026 Jul 2. (PMC13322291; doi:10.1002/env.2675)
Supplement: env2675-sup-0001-Supinfo [file NIHMS2184152-supplement-env2675-sup-0001-Supinfo.zip › Conj_Multi_NNGP/RDA/projects/Conj/Multi_conj_resp_real-summary.ipynb]

# %% [code]
# necessary packages #
#cd("./Documents/Github/Multi_NNGP/RDA/projects/Conj/")
using Distributions
using Random
using Distances
using LinearAlgebra
using SparseArrays
using IterativeSolvers
using ProgressMeter
using JLD2
using DataFrames
using Dates

# %% [code]
include("../../../util2.j")

# %% [code]
# Packages for diagnostic test #

using StatsPlots
using MCMCChains
using PrettyTables

# %% [code]
@load "../../data/conj_data/conj_data_expanded.jld"

# %% [code]
@load "../../results/conj/conj_resp_results.jld" 

# %% [code]
N

# %% [code]
NM

# %% [code]
# CV choose 13 14 15 16#
# (5973.540549 + 5928.378866 + 23569.583394 + 25259.021231)/60

# %% [markdown]
# MCMC Chain check

# %% [code]
β_pos_sam = Array{Float64, 3}(undef, N_sam, p * q, 1);
β_pos_sam[:, :, 1] = hcat(β_sam[1, 1, :], β_sam[1, 2, :], β_sam[2, 1, :], β_sam[2, 2, :]);
β_chain = Chains(β_pos_sam);
pβ = plot(β_chain)

# %% [code]
truncindex = 1;#Integer(trunc(N_sam / 2));
Σ_pos_sam = Array{Float64, 3}(undef, N_sam - truncindex + 1, q * q, 1);
Σ_pos_sam[:, :, 1] = hcat(Σ_sam[1, 1, truncindex:N_sam], Σ_sam[1, 2, truncindex:N_sam], 
    Σ_sam[2, 1, truncindex:N_sam], Σ_sam[2, 2, truncindex:N_sam]);
Σ_chain = Chains(Σ_pos_sam);
pΣ = plot(Σ_chain)

# %% [markdown]
# Posterior Inference 

# %% [code]

# count the covarage of 95% CI #
count = fill(0.0, 2);
for j in 1:q
    for i in 1:NM
        count[j] = count[j] + 
        ((Y_m_pos_qt[i, j, 1] < Y_ord[U_indx[i], j]) && 
            (Y_m_pos_qt[i, j, 3] > Y_ord[U_indx[i], j]))
    end
end
count

# %% [code]
round.(count ./ NM, digits = 4)

# %% [code]
round(sum(count) / (q * NM), digits = 4)

# %% [code]
# calculate root mean square predictive error #
MSPE1 = mean((Y_ord[U_indx, 1] - Y_m_pos_mean[:, 1]).^2)
RMSPE1 = sqrt(MSPE1); round(RMSPE1, digits = 5)

# %% [code]
MSPE2 = mean((Y_ord[U_indx, 2] - Y_m_pos_mean[:, 2]).^2)
RMSPE2 = sqrt(MSPE2); round(RMSPE2, digits = 5)

# %% [code]
# calculate root mean square predictive error #
MSPE = mean((Y_ord[U_indx, :] - Y_m_pos_mean).^2)
RMSPE = sqrt(MSPE); round(RMSPE, digits = 5)

# %% [code]
round.([RMSPE1 RMSPE2 RMSPE], digits = 5)

# %% [code]
# MAE
MAE1 = mean(abs.(Y_ord[U_indx, 1] - Y_m_pos_mean[:, 1]))
MAE2 = mean(abs.(Y_ord[U_indx, 2] - Y_m_pos_mean[:, 2]))
MAE = mean(abs.(Y_ord[U_indx, :] - Y_m_pos_mean))
round.([MAE1 MAE2 MAE], digits = 5)

# %% [code]
# CRPS
CRPS = [(sqrt(Y_m_pos_var[i, j]) * ( 1 /sqrt(π) - 
        2 * pdf(Normal(), (Y_ord[U_indx[i], j] - Y_m_pos_mean[i, j]) / sqrt(Y_m_pos_var[i, j])) -
        ((Y_ord[U_indx[i], j] - Y_m_pos_mean[i, j]) / sqrt(Y_m_pos_var[i, j])) * 
        (2* cdf(Normal(), (Y_ord[U_indx[i], j] - Y_m_pos_mean[i, j]) / sqrt(Y_m_pos_var[i, j])) - 1 )))
        for i in 1:NM, j in 1:q];
round.([mean(CRPS[:, 1]) mean(CRPS[:, 2]) mean(CRPS)], digits = 5)

# %% [code]
#INT
INT = [((Y_m_pos_qt[i, j, 3] - Y_m_pos_qt[i, j, 1]) + 
    (2 / 0.05)*(Y_m_pos_qt[i, j, 1] - Y_ord[U_indx[i], j]) * (Y_ord[U_indx[i], j] < Y_m_pos_qt[i, j, 1]) + 
    (2 / 0.05)*(Y_ord[U_indx[i], j] - Y_m_pos_qt[i, j, 3]) * (Y_ord[U_indx[i], j] > Y_m_pos_qt[i, j, 3]))
    for i in 1: NM, j in 1:q];
round.([mean(INT[:, 1]) mean(INT[:, 2]) mean(INT)], digits = 5)

# %% [code]
N_Inf_burn = 1;
summary_table = Array{Float64, 2}(undef, 10, 4);
summary_table[1, :] = vcat(mean(β_sam[1, 1, N_Inf_burn:N_sam]),
    quantile(β_sam[1, 1, N_Inf_burn:N_sam], [0.5, 0.025, 0.975]));
summary_table[2, :] = vcat(mean(β_sam[1, 2, N_Inf_burn:N_sam]),
    quantile(β_sam[1, 2, N_Inf_burn:N_sam], [0.5, 0.025, 0.975]));
summary_table[3, :] = vcat(mean(β_sam[2, 1, N_Inf_burn:N_sam]),
    quantile(β_sam[2, 1, N_Inf_burn:N_sam], [0.5, 0.025, 0.975]));
summary_table[4, :] = vcat(mean(β_sam[2, 2, N_Inf_burn:N_sam]),
    quantile(β_sam[2, 2, N_Inf_burn:N_sam], [0.5, 0.025, 0.975]));
summary_table[5, :] = vcat( mean(Σ_sam[1, 1, N_Inf_burn:N_sam]),
    quantile(Σ_sam[1, 1, N_Inf_burn:N_sam], [0.5, 0.025, 0.975]));
summary_table[6, :] = vcat(mean(Σ_sam[1, 2, N_Inf_burn:N_sam]),
    quantile(Σ_sam[1, 2, N_Inf_burn:N_sam], [0.5, 0.025, 0.975]));
summary_table[7, :] = vcat( mean(Σ_sam[2, 2, N_Inf_burn:N_sam]),
    quantile(Σ_sam[2, 2, N_Inf_burn:N_sam], [0.5, 0.025, 0.975]));
summary_table[8, :] = vcat( mean((1 / α_pick - 1.0) .* Σ_sam[1, 1, N_Inf_burn:N_sam]),
    quantile((1 / α_pick - 1.0) .* Σ_sam[1, 1, N_Inf_burn:N_sam], [0.5, 0.025, 0.975]));
summary_table[9, :] = vcat(mean((1 / α_pick - 1.0) .* Σ_sam[1, 2, N_Inf_burn:N_sam]),
    quantile((1 / α_pick - 1.0) .* Σ_sam[1, 2, N_Inf_burn:N_sam], [0.5, 0.025, 0.975]));
summary_table[10, :] = vcat( mean((1 / α_pick - 1.0) .* Σ_sam[2, 2, N_Inf_burn:N_sam]),
    quantile((1 / α_pick - 1.0) .* Σ_sam[2, 2, N_Inf_burn:N_sam], [0.5, 0.025, 0.975]));
summary_table = round.(summary_table; digits = 4);
rnames = ["β[1, 1]", "β[1, 2]", "β[2, 1]", "β[2, 2]", "Σ[1, 1]", "Σ[1, 2]", "Σ[2, 2]",
    "(1/α - 1)Σ[1, 1]", "(1/α - 1)Σ[1, 2]", "(1/α - 1)Σ[2, 2]"];
summary_table = [rnames summary_table];
pretty_table(summary_table,  ["" "mean" "median" "2.5%" "97.5%"], markdown)

# %% [code]
ϕ_pick

# %% [code]
α_pick
