# Supplementary material for: High-dimensional multivariate geostatistics: A Bayesian matrix-normal approach
Source: Environmetrics. Author manuscript; Available in PMC 2026 Jul 2. (PMC13322291; doi:10.1002/env.2675)
Supplement: env2675-sup-0001-Supinfo [file NIHMS2184152-supplement-env2675-sup-0001-Supinfo.zip › Conj_Multi_NNGP/RDA/projects/Conj/Multi_conj_resp_real-parallel.ipynb]

# %% [code]
# start julia in terminal with export JULIA_NUM_THREADS=5
# change path e.g. "cd("./Documents/Github/Multi_NNGP/RDA/projects/Conj/")"
# run code line by line

# This file is for illustration, the RDA results are presented in the paper

# %% [code]
using Distributions
using Random
using Distances
using LinearAlgebra
using SparseArrays
using IterativeSolvers
using ProgressMeter
using JLD2
using DataFrames
using Dates

# %% [code]
include("../../../util2.j")

# %% [code]
@load "../../data/conj_data/conj_data_expanded.jld"

# %% [code]
using RData
@time data_cleaned = load("../../data/rawdata/cleaned_data2_expanded.RData", convert = true)["data_cleaned2"];
@time hold_index_set = load("../../data/rawdata/hold_index_expanded.RData", convert = true);

# %% [code]
DataFrames.describe(data_cleaned)

# %% [code]
Y_ord = convert(Matrix, data_cleaned[:, [:NDVI, :red_reflectance]]);
X_ord = dropzeros(sparse([fill(1.0, (N, 1)) convert(Matrix, data_cleaned[:, 28:28])]));#[3, 4, 28]
p = 2; q = 2; K = 2;

# %% [code]
data_cleaned = nothing; hold_index_set = nothing; GC.gc();

# %% [code]
Sys.free_memory()/(2^20*1024)

# %% [code]
# priors #
μβ = fill(0.0, p, q); inv_Vr =fill(0.0, p, p); # set Vr^{-1} be zero for the simulation...
νΣ = q + 1; ΨΣ = [[1.0 0.0]; [0.0 1.0]];

# %% [code]
# (a) grid of candidate value
ϕ_grid = LinRange(3 / sqrt(2), 3 * 100 / sqrt(2), 10); #LinRange(3 / sqrt(2), 3 * 100 / sqrt(2), 10)
α_grid = LinRange(0.6, 0.999, 20) #LinRange(0.6, 0.999, 10)

# %% [code]
using Base.Threads
println("Number of threads = $(nthreads())")

# %% [code]
# For loop
CVRMSPE_i = fill(0.0, length(ϕ_grid), length(α_grid), kf);
prog = Progress(kf, 1, "Computing initial pass...", 50)

@time Threads.@threads for i in 1:kf
        print(Threads.threadid());
        CVnIndx = length(CVNN_train[i].nnIndx);
        nk = length(parts_test[i]);
        CVA = Array{Float64}(undef, CVnIndx); CVD = Array{Float64}(undef, n - nk);
        CVDI_AX = []; CVDI_AY = []; CVVstar = []; CVμstar = [];
    
        CVAtilde = Array{Float64}(undef, nk * m); CVDtilde = Array{Float64}(undef, nk);
        CVAtildeM = [];
    
@time        for j in 1:length(ϕ_grid) 
            for k in 1:length(α_grid)
            
                # obtain posterior estimators of beta
                getAD_collapse(coords[parts_train[i], :], 
                    CVNN_train[i].nnIndx, CVNN_train[i].nnDist, CVNN_train[i].nnIndxLU, 
                    ϕ_grid[j], 0.5, α_grid[k], CVA, CVD);
                CVDI_AX = Diagonal(1 ./ sqrt.(CVD)) * (sparse(CVnnIndx_row[i], CVnnIndx_col[i], 
                        vcat(-CVA, ones(n - nk))) * X_ord[S_indx[parts_train[i]], :]);
                CVDI_AY = Diagonal(1 ./ sqrt.(CVD)) * (sparse(CVnnIndx_row[i], CVnnIndx_col[i], 
                        vcat(-CVA, ones(n - nk))) * Y_ord[S_indx[parts_train[i]], :]);
                CVVstar = inv(Symmetric(CVDI_AX'CVDI_AX + inv_Vr));
                CVμstar = CVVstar * (CVDI_AX'CVDI_AY + inv_Vr * μβ);
            
                # obtain posterior predictions over holded folder
                getAD_collapse(coords[parts_train[i], :], CVMnnIndx[i], 
                    CVMnndists[i], CVMnnIndxLU[i],  ϕ_grid[j], 0.5, α_grid[k], CVAtilde, CVDtilde)
                CVAtildeM = sparse(repeat(1:nk, inner = m), CVMnnIndx[i], CVAtilde, nk, n - nk);
                Y_hold_mean = X_ord[S_indx[parts_test[i]], :] * CVμstar + 
                    CVAtildeM * (Y_ord[S_indx[parts_train[i]], :] - X_ord[S_indx[parts_train[i]], :] * CVμstar);
            
                # Calculate RMSPE
                CVRMSPE_i[j, k, i] = CVRMSPE_i[j, k, i] + mean((Y_ord[S_indx[parts_test[i]], :] - Y_hold_mean).^2) * 
                    (length(parts_test[i]) / n);
            end
        end
    end

# %% [markdown]
31542

11438.666772 seconds (51.14 G allocations: 16.313 TiB, 50.16% gc time)

11565.119542 seconds (51.73 G allocations: 16.498 TiB, 50.17% gc time)

11846.728617 seconds (52.98 G allocations: 16.904 TiB, 50.11% gc time)

11928.452885 seconds (53.32 G allocations: 17.013 TiB, 50.05% gc time)

12054.588710 seconds (53.70 G allocations: 17.139 TiB, 49.84% gc time)

12055.654125 seconds (53.70 G allocations: 17.140 TiB, 49.84% gc time)


# %% [code]
#Dates.format(now(), "HH:MM:SS")  

# %% [code]
CVRMSPE = [sqrt(sum(CVRMSPE_i[i, j, :])) for i in 1:length(ϕ_grid), j in 1:length(α_grid)]

# %% [code]
# cross-validation for choosing delta and phi ...
pick_ind = argmin(CVRMSPE);
ϕ_pick = ϕ_grid[pick_ind[1]]; α_pick = α_grid[pick_ind[2]]; # alpha ranges from 0 to 1. alpha = sigma2 / (sigma2 + tau2)
[ϕ_pick, α_pick]

# %% [code]
ϕ_pick = 17.918728638037667; α_pick = 0.999551052631579; #results from terminal...

# %% [code]
# Build μ* V* Ψ* v*
nIndx = length(NN.nnIndx);
A = Array{Float64}(undef, nIndx); D = Array{Float64}(undef, n);
getAD_collapse(coords, NN.nnIndx, NN.nnDist, NN.nnIndxLU, ϕ_pick, 0.5, α_pick, A, D);
DI_AX = Diagonal(1 ./ sqrt.(D)) * (sparse(nnIndx_row, nnIndx_col, vcat(-A, ones(n))) * X_ord[S_indx, :]);
DI_AY = Diagonal(1 ./ sqrt.(D)) * (sparse(nnIndx_row, nnIndx_col, vcat(-A, ones(n))) * Y_ord[S_indx, :]);
Vstar = inv(Symmetric(DI_AX'DI_AX + inv_Vr));
μstar = Vstar * (DI_AX'DI_AY + inv_Vr * μβ);
Lμstar = cholesky(Vstar).L \ μstar;
Ψstar = ΨΣ + DI_AY'DI_AY + transpose(μβ) * inv_Vr * μβ - Lμstar'Lμstar;
νstar = νΣ + n;
Lstar = cholesky(Vstar);

# %% [code]
# construct Atilde Dtilde #
Atilde = Array{Float64}(undef, NM * m); Dtilde = Array{Float64}(undef, NM);
getAD_collapse(coords, MnnIndx, Mnndists, MnnIndxLU, 
    ϕ_pick, 0.5, α_pick, Atilde, Dtilde)
AtildeM = sparse(repeat(1:NM, inner = m), MnnIndx, Atilde, NM, n);

# %% [code]
# Preallocation for posterior samples #
N_sam = 500;
β_sam = Array{Float64, 3}(undef, p, q, N_sam);
Σ_sam = Array{Float64, 3}(undef, q, q, N_sam);
Y_m_sam = Array{Float64, 3}(undef, NM, q, N_sam);   # missing value

cholΣ_sam = Array{Float64, 2}(undef, q, q);

# %% [code]
# generate the posterior samples #
Random.seed!(123);
prog = Progress(N_sam, 1, "Computing initial pass...", 50)
for l in 1:N_sam
    Σ_sam[:, :, l] = rand(InverseWishart(νstar, Ψstar), 1)[1];    # sample Σ
    cholΣ_sam = cholesky(Σ_sam[:, :, l]);
    β_sam[:, :, l] = (Lstar.L * rand(Normal(), p, q)) * 
                    cholΣ_sam.U + μstar;          # sample γ  
    Y_m_sam[:, :, l] = X_ord[U_indx, :] * β_sam[:, :, l] + 
    AtildeM * (Y_ord[S_indx, :] - X_ord[S_indx, :]* β_sam[:, :, l] ) + 
    Diagonal(sqrt.(Dtilde)) * rand(Normal(), NM, q) * cholΣ_sam.U
    next!(prog) # monitor the progress
end

# %% [markdown]
| Time: 0:01:48

# %% [code]
N_Inf_burn = 1;
Y_m_pos_qt = Array{Float64, 3}(undef, NM, q, 3);
Y_m_pos_mean = Array{Float64, 2}(undef, NM, q);
Y_m_pos_var = Array{Float64, 2}(undef, NM, q);
for j in 1:q
    for i in 1:NM
        Y_m_pos_qt[i, j, :] = quantile(Y_m_sam[i, j, N_Inf_burn:N_sam], [0.025, 0.5, 0.975]);
        Y_m_pos_mean[i, j] = mean(Y_m_sam[i, j, N_Inf_burn:N_sam]);
        Y_m_pos_var[i, j] = var(Y_m_sam[i, j, N_Inf_burn:N_sam]);
    end
end

# %% [code]
@save "../../results/conj/conj_resp_results.jld" N_sam NM p q β_sam Σ_sam Y_m_pos_qt Y_m_pos_mean Y_m_pos_var U_indx Y_ord α_pick ϕ_pick
